# Supplementary material for: Data for praying mantis mitochondrial genomes and phylogenetic constructions within Mantodea
Source: Data Brief. 2018 Oct 25;21:1277–85. doi: 10.1016/j.dib.2018.10.070 (PMC6230978; doi:10.1016/j.dib.2018.10.070)
Supplement: Supplementary file 5 — Supplementary_file4. The dataset PCG12R: nucleotide sequences of two rRNAs and 13 protein-coding genes without third codon positions. [file mmc5.zip]

Archive with 1 entries (1 files):
- mmc5.rar
