# Supplementary material for: Data for praying mantis mitochondrial genomes and phylogenetic constructions within Mantodea
Source: Data Brief. 2018 Oct 25;21:1277–85. doi: 10.1016/j.dib.2018.10.070 (PMC6230978; doi:10.1016/j.dib.2018.10.070)
Supplement: Supplementary file 6 — Supplementary_file5. The dataset PCGAA: amino acid sequences of 13 protein-coding genes. [file mmc6.zip]

Archive with 1 entries (1 files):
- mmc6.rar
