# Supplementary material for: Data for praying mantis mitochondrial genomes and phylogenetic constructions within Mantodea
Source: Data Brief. 2018 Oct 25;21:1277–85. doi: 10.1016/j.dib.2018.10.070 (PMC6230978; doi:10.1016/j.dib.2018.10.070)
Supplement: Supplementary file 11 — Supplementary_file10. Phylogenetic trees in newick format conducted by BI methods using the dataset 13PCG12R. [file mmc11.zip]

Archive with 1 entries (1 files):
- mmc11.rar
